# Supplementary material for: Antiretrovirals Promote Metabolic Syndrome through Mitochondrial Stress and Dysfunction: An In Vitro Study
Source: Biology (Basel). 2023 Apr 10;12(4):580. doi: 10.3390/biology12040580 (PMC10135454; doi:10.3390/biology12040580)
Supplement: Supplementary file 1 [file biology-12-00580-s001.zip]

Archive with 1 entries (1 files):
- biology-2283835-supplementary.pdf
